# Supplementary material for: A model for pH coupling of the SARS-CoV-2 spike protein open/closed equilibrium
Source: Brief Bioinform. 2021 Feb 25;22(2):1499–507. doi: 10.1093/bib/bbab056 (PMC8108619; doi:10.1093/bib/bbab056)
Supplement: Supplementary-Table_bbab056 [file Supplementary-Table_bbab056.xlsx]

## Sheet: Spike-S1-predicted-DpKa
pdb-chain	up-down	pdb-chain	ARG_34	ASP_40	LYS_41	ARG_44	HIS_49	ASP_53	HIS_66	ASP_80	ASP_88	ARG_102	ASP_111	LYS_113	LYS_129	GLU_132	ASP_138	GLU_156	ARG_158	GLU_169	LYS_187	ARG_190	GLU_191	LYS_195	ASP_198	LYS_202	LYS_206	HIS_207	ARG_214	ASP_215	GLU_224	ASP_228	ARG_237	HIS_245	ARG_246	ARG_273	LYS_278	GLU_281	ASP_287	ASP_290	ASP_294	GLU_298	LYS_300	LYS_304	GLU_309	LYS_310	ARG_319	GLU_324	ARG_328
6xs6A	uuu	6xs6A	18.6	16.7	-1.6	7.8	-2.7	7.8	6.6	12.3	0.5	2.5	43.2	19.2	3	1.2	-1.2	0	0	4.8	-1.5	-3.5	-29.8	8.3	-1.5	11.8	13.4	-3.4	-2.4	24	16.7	7.9	6.8	-0.7	0	11.5	3.1	2.8	7.5	-32	35.5	4.2	11.3	-16	16.1	11.2	7	6.2	-21.6
6xs6B	uuu	6xs6B	11.8	15.1	8.2	8.1	-5.4	7.8	4.5	-1.8	0.5	-1.4	35.4	13.9	-1.2	4.4	-7.1	0	0	1.8	3.1	5.1	-48	10.6	3.2	-0.9	3.4	-3.7	-4.2	27.1	-2.7	2.8	3.3	-12.5	0	13.2	-1.3	11.3	10.5	-37.5	50	5	8.5	8.3	11.6	3.8	9.4	1.5	6.6
6xs6C	uuu	6xs6C	-1.4	16.6	-1.2	12.5	-3.8	7.8	3.6	-7.3	7.2	2.6	33.5	18.2	-1.5	1	7.3	0	0	4.8	3.3	-2	-50	7.5	1.1	13.3	-2.5	-10	-2.1	27.7	11.3	12.2	-1.4	-5.4	0	16.7	-3.4	2.7	12.4	-42.6	23.5	6.4	3.5	3.1	12.2	-1.2	2.9	6	3.3
6xcm-ABCB	uud	6xcm-ABCB	50	7.8	-1.3	7.2	-13.7	10.5	-5.5	0	7.5	3	7.9	-0.5	5.2	-22.7	-6.1	0	0	2	3.8	50	11.5	-1.4	0	8.6	5.5	-5.7	0	-2.1	19.4	16.1	-6.5	0	0	12.6	-11.4	1.6	7.6	-12.7	17.3	1	6.8	3.7	1.4	34.8	2.9	1.2	37.9
6xcm-ABCC	uud	6xcm-ABCC	-12.6	12.1	-11.4	9.1	-0.4	2.3	4.5	0	-1.8	-8.5	1.7	-1.2	-1.2	-4.2	1.3	0	0	1.8	-4.4	-6.4	42.2	-1	0	6.9	-0.9	-8.2	0	1.7	5.6	2.5	-2.5	0	0	31.4	3.5	11.5	-2.2	-22.5	35.3	15.2	3.8	-1.5	5.3	37.3	2.7	-2.6	29.5
6vsbA	udd	6vsbA	40.2	12.5	-6.5	6.8	-9.2	50	-0.5	6.7	2.6	0.6	42.4	-0.9	0.1	0.3	-2.3	1.1	2.2	1.4	3.1	-6.4	-3.5	23.7	12.5	-0.7	-0.6	-15.6	-0.8	-2.2	6.4	10.7	6.7	-0.7	-2.6	2.9	-1.2	1.8	7.6	-47.1	50	16.4	8.1	7.8	1.6	15.7	-0.2	9.8	12.6
6vybB	udd	6vybB	2.7	50	-16.7	-1.7	-5.2	-12.8	-5.1	0	4.7	-1.3	2.5	2.3	-0.5	6.1	-2.2	0	0	1.7	-0.9	5.7	7.7	5.8	0	13.4	1	-1.2	0	3.4	7.1	12.3	-1.8	0	0	31.4	0.2	8.2	10.6	-2.3	32.1	-7.9	3	-0.7	1.7	13.5	-7.4	2.7	35.7
6xklA	udd	6xklA	-12.6	12.4	-6.2	2.7	-5.4	17.5	-0.5	-1.2	-0.8	2.9	7.3	3.4	3.4	5.5	-2	6.2	3.8	2.6	-1.4	-2.8	21.9	-11.6	12.4	8.5	-1.2	-2.6	2.1	2.4	16.3	7.5	5.2	3.4	2.7	-2.3	-1.2	2.6	12.3	-50	33.1	23	1.2	0.5	16.3	9.8	3.8	10.6	42.4
6z43-ABCA	udd	6z43-ABCA	-23.2	12.7	-21.5	15.2	-8.8	36.9	-4.9	0	-1.7	7.2	7.3	3.5	-9.2	-3.5	-0.8	0	0	1.6	-1.4	3.1	12.1	4.1	0	3.5	3.5	-1.2	0	7.2	11.5	8	2.2	0	0	28.4	-1.4	5.3	8.6	-1.4	42.8	3.3	-1.5	8.2	11.1	11.1	2.9	1.5	32.4
6x2aB	udd	6x2aB	-17.5	17.5	-18	3.4	-1.4	2.7	-10.3	0	2.5	-2	2.5	-1.5	3.5	1.6	-7.5	0	0	6.6	3.5	0.1	50	8.5	0	3.3	3.4	-10.4	0	2.5	15.5	11.1	1.7	0	0	7.5	-1.3	1.5	7.3	-17.4	41	-3.5	-1.2	3.5	-3.5	8.7	22.2	-3.5	2.5
7byr-ABCA	udd	7byr-ABCA	-50	11.2	5	5.8	-5.7	19.3	-5.7	-2.1	1.2	-3.5	7.3	2.6	5.8	5.2	3.9	-3.4	0.3	5.4	-3.8	13.3	-18.8	-26.8	-1.4	2.8	6.7	-6.1	-2.6	-1.5	5.9	5.6	2.7	-3.4	-2.6	2.8	3	3.3	4	-50	50	2.1	-0.8	2.4	-8.2	12.6	2.8	-3.5	15.1
6zggB	udd	6zggB	13.9	8	4.5	3.2	-0.5	12.1	-5.8	2.6	-1.9	6.8	18	12.8	4.3	5.9	-2	11.4	-0.5	-8.4	-2	6.4	6.9	-1	2.8	5.6	-1.3	-0.5	1.1	7.5	16.1	7.7	2.8	-50	7.5	-0.5	-7.9	6.9	7.2	2.4	7	-3.4	5.1	-5.2	1.5	-1	5.5	2	-2.7
6xm4B	udd	6xm4B	16.7	27.2	-2.5	-22.5	-4.7	12.8	-9	-3	-2.6	-2.5	5.3	-1.2	-2.2	-3.6	3.7	0	0	6.3	-4.8	-6	-33.2	-0.9	3.2	3.4	-11.2	-6.1	2.6	4.9	1.3	12.2	4.7	-5.2	-6.9	-6	3.3	1.5	2.5	-28.2	42.8	-7.6	-0.7	-11.4	9.5	9.9	6.5	1.4	17.5
6xm3B	udd	6xm3B	1.8	17.4	3.3	7.7	-5.4	-7.3	-0.6	3.3	-2.4	1.2	-2.5	-5.2	-11.4	-3.3	-2.6	0	0	4.6	-11.4	7.6	16.5	-1.6	12.5	3.3	-4.6	-7.3	7.5	12.5	1.5	12.6	-7.5	-10.3	-1.9	22.6	-0.5	1.6	12.5	2.4	46.9	6.5	-4.6	3.5	1.5	13.5	-7.5	7	27.4
6xm0B	udd	6xm0B	4.8	30.1	-1.7	-22	3.3	6.8	-1.1	4.1	3.2	-22.3	50	-1	-1.1	-0.6	-5.3	0	0	9.3	-1.5	7	15.7	8.4	-4.4	8.4	-50	-1.4	10.8	20.4	-1.3	7.5	2.3	-9.8	1.7	6.9	-1.2	1.5	6.8	-22.4	4.5	9.6	-1.1	-1.7	9.4	8.5	7.6	16.4	42.7
6xcm-ABCA	duu	6xcm-ABCA	28	22.2	3.7	-22.5	-13.6	29	-7.3	0	-2.2	2.5	-3.3	3.6	-1.7	11.5	1.7	0	0	1.9	-4.5	-2.5	-19.2	-20.8	11.2	5.3	0.3	-0.5	-7.1	2.3	5.9	5.7	2.6	0	0	11.8	3.5	11.6	7.9	2.5	27.2	5.4	-1.7	-1	5.4	13.1	3.2	0.8	50
6vsbB	ddu	6vsbB	-27.4	17.4	-1.4	-32.4	-7.3	50	-18.8		2.7	2.1	22.6	-1	-1	-23.1	3.5	-1.8	2.5	-0.1	3.1	9	21.5	38.1	-2.2	3.5	3.2	-8.5			2.2	6.4	2.7			11.6	8.2	6.1	3.9	-12.6	-2.4	-2.4	3.5	-11.3	7.2	8.2	3	11.4	-16.9
6vsbC	ddu	6vsbC	2.6	5.8	-0.9	3.2	-9.4	-23.7	-1.1	1.1	2.4	-5.8	17.7	11.6	-6.5	-2.2	4.2		2.5	5.8	-6.5	5.2	9.8	-50	-1.2	8.3	3.5	-15.6	-2	2.3	6.2	12.4	2.6	3.1		50	7.9	2.2	12.3	50	32.2	1.5	0.2	-0.8	-1.9	-6.5	-2.2	6.4	-22.6
6vybA	ddu	6vybA	-32.5	50	-0.3	12.7	-10.2	50	-4.2	0	3.2	2.4	-2.5	0.1	2.4	6.2	2.2	0	0	-3.5	-11	-2.3	12.4	50	2.9	6.1	0	-0.6	-0.3	-2.1	9.3	-2.1	5.7	0	0	11.2	2.5	2.3	11.1	-7.5	41.8	1.8	7.1	0.4	2.6	13.5	6.4	15	46.5
6vybC	ddu	6vybC	27.7	17.4	0.2	-7.4	-5.1	50	-4.9	0	-1.8	2.3	6	-7.8	-11	6.2	-2.4	0	0	1.9	-6.2	2.4	-43.5	45.3	3.2	13.3	2.1	-10.2	-1.8	2.3	2.7	12.7	5	0	0	13.2	2.1	7.1	12.4	-12.2	38	6.1	10	-1.4	6.3	8	6.5	2.2	36.7
6xklB	ddu	6xklB	-7.2	12.4	-1.5	-2.1	-5.7	7.4	-0.1	0	1.7	0.9	6.7	3.5	-6.5	5	6.6	1.9	-2.5	1.5	-1.5	6.4	6.5	8.5	-1.7	12.2	-1.9	-1.7	0	0	-3.5	7.2	1	0	0	35.3	-1.4	5	6.7	7	31.7	-4.7	-1.5	-1.4	5.3	-1.4	2.7	17.8	33.2
6xklC	ddu	6xklC	12.2	6.6	3.9	-4.3	-13.1	7.7	3.4	-1.1	2	2	7.2	3.5	38.2	1.5	-7.5	0	-0.2	1.6	-1.5	-6.8	50	-43.8	12.5	3.5	2.2	-4.3	5.3	-1.9	2.3	7.2	3.4	-10.2	0	3.2	-1.5	-3.6	2.3	-47.7	18.2	6.2	8.1	3.8	2	3.9	5.6	1.5	24.1
6z43-ABCB	ddu	6z43-ABCB	43.3	12.1	-1.5	7.6	-9.9	41.7	-14.7	0	7.4	6.9	-8.1	4.1	3.7	14.1	2	0	0	5.9	-1.5	2.5	1.3	18.8	-7.4	3.5	-1.4	-9.3	2.3	2.4	4	-50	7.4	0	0	3.1	3.5	3.6	11.9	-7.5	37.3	3.2	8.5	-1.5	-1.6	18.2	8.6	5.6	41.3
6z43-ABCC	ddu	6z43-ABCC	31.7	49.5	3.6	-17.4	-5.4	47.2	-5.2	0	0.8	-2.5	7.2	3.6	3.5	-4	-5.2	0	0	11.1	-6.5	2.8	5.5	4	2.4	-1.5	4.1	-8.8	2.6	0.6	6.2	7.4	2.3	0	0	7.9	-6.2	1.8	8.2	-2	27.4	-0.3	-6.2	3.5	14.5	18.5	-2.2	3.1	38.8
6x2aA	ddu	6x2aA	43.1	12.2	-1.3	5.7	-2.2	50	-5.5	0	6.9	2.5	2.4	-4.1	-2.1	1.5	-2.4	0	0	1.4	-3.6	16.2	41.9	19.2	17.5	-2	3.4	-10.4	2.4	11.6	6.4	7.6	2.5	0	0	12.9	3.2	1.5	3	-11.4	39.3	6.3	3.5	3.5	6.6	12.9	0.3	1.6	7.9
6x2aC	ddu	6x2aC	12.5	50	3.4	-2.6	-5	28.4	3.9	0	7.3	-4.6	7.2	-4.4	3.3	10.9	-2.5	0	0	-3.5	-2.1	-1.6	-47.6	29.3	6.6	3.1	8.8	-5.1	-5.9	-2.5	1.6	11.8	2.6	0	0	14	-1.8	-3.5	2.9	6.7	46.4	1.5	-1.2	8.5	6.4	11.6	4.6	1.5	-18.4
7byr-ABCB	ddu	7byr-ABCB	2.6	11.2	2.9	2.6	-9.6	7.4	-5.5	0	-7.5	-27.5	12.6	3.2	2.8	-3.5	2.4	1.7	7.2	1.8	-4.6	15.6	9.5	-21.1	5.1	5.4	-1.1	-9.6	0	0	1.8	4.7	7.3	0	0	2.9	-1	7.6	2.5	33.2	14	-3.5	3.5	10.4	2.3	5.1	3	1.8	-35.9
7byr-ABCC	ddu	7byr-ABCC	-6.5	28.3	3.2	7	-15.2	28.1	2.4	2.4	5.6	2.5	28.6	5.9	-16.7	1.6	1.2	0	-2.5	21.3	-1.5	-19.6	16.5	50	2.7	8.6	8.7	-5.5	1.7	-1.4	5.9	15.7	-2.5	-0.5	0	-2.5	-3.2	5.6	5	-50	16.8	5.2	8.4	-1.4	1.7	5.3	2.7	-3.4	-50
6zggA	ddu	6zggA	-12	16	-1.9	-9.1	-5.4	7.9	-10.4	2.5	2.7	-27	32.4	8.7	4.3	-2.9	12	6.4	-2.3	5.9	-6.3	13.4	19.3	8.8	-2.3	4.7	4.3	-8.2	3.9	2.8	6.1	12.4	3.2	-5.6	-7.3	6.7	-3.3	1.6	7.3	-7.6	2.6	1.6	-1.4	-0.8	10.9	7.6	5.4	1.4	-7
6zggC	ddu	6zggC	-6.8	7.5	-1.1	2.9	-5.6	21.6	-0.5	7.1	2.7	5.8	38.1	5.6	3.5	5.8	2.6	11.4	-6.9	1.6	-2.1	13.2	1.7	-41.4	-2	-5	8.4	-5.5	-2.8	7.1	11.1	7.4	5.1	-8.8	2.4	16.8	-5.8	11.3	7.5	-2.5	2.9	1.3	3.5	-4.5	1.6	4.6	0.7	15.9	33.1
6xm4A	ddu	6xm4A	2.5	12.6	8.5	9.4	-1.3	5.2	-5.5	6.4	2.4	-2.5	5.1	3.3	-4.8	-7.9	3.7	0	0	-2.9	3.2	3.2	47.1	12	11.2	3.3	-1.3	-14.5	-2.4	6.2	7.9	17.1	-3	-9	-3	2.6	-11.5	15.1	2.5	-22.5	23	-3.7	-1.3	-0.6	9	19.3	50	2.8	10.1
6xm4C	ddu	6xm4C	6.1	14.1	-6.3	10.8	-9	12.5	-5.2	6.3	-2.3	5.4	3.9	3	-2.9	6.5	2.6	0	0	9.1	-1	3.5	1.7	-0.8	11.4	-1.6	-2.1	-5.3	3.1	2.6	1.7	13	6.6	-0.8	-6	22.5	3.3	6.2	-2.5	7.4	50	-3	-1.7	8.5	1.5	-0.8	4.7	1.6	31.8
6xm3A	ddu	6xm3A	2.4	12.5	-1.4	12.8	-5.2	2.6	-5.3	3.1	-7.3	12.6	12.5	8.5	-4.5	-3.6	-7.4	0	0	10.7	-1.7	7.6	50	-4.4	2.6	8.5	-11.4	-15.2	-1	-2.5	1.6	12.3	1.8	-5.3	-7.5	7.6	-1.2	1.6	3	-34.5	46.6	50	-1.6	-1.8	1.4	15.3	36	6.5	2.6
6xm3C	ddu	6xm3C	2.2	12.5	-0.7	12.8	-0.8	7.4	-6.9	-22.9	-2.7	7.6	49.4	-1.1	-5.2	-3.4	2.6	0	0	1.5	-3.5	2.2	16.4	-0.3	2.3	-11.4	8.3	-20.2	-0.6	7.4	7	12.5	7.6	-8.6	-0.7	8.2	2.4	1.4	7.4	-15.1	50	1.6	-0.7	-1.5	7.1	8.5	1.1	10.9	37.5
6xm0A	ddu	6xm0A	1.9	12.3	3.3	11.6	-0.4	12.1	-10.6	2.4	2.5	-7.5	2.5	3.6	-1.4	-3.5	2.4	0	0	6.5	-1.5	2	47.5	8.4	-5.3	8.4	3.3	-7.8	2.3	2.5	6.1	17	-1.5	-5.6	-7.5	-7.6	-1.3	-1.4	-2.2	2.4	42.5	9.3	3.5	3.6	1.6	8.5	-17.5	15.7	11.4
6xm0C	ddu	6xm0C	-42.8	34.8	8.4	-7.5	-4.9	12.1	-0.8	3.1	2.5	-2.1	-2.3	-6.1	-1.7	6.4	2.5	0	0	6.4	-1.7	2.3	1.6	-11.5	7.6	-6.3	3.5	-4.4	5.4	1.4	15.4	11.7	2.2	3.3	-2.1	31.4	3.3	1.7	11.7	17	26.5	15.6	8.4	-11.4	-1.2	8.5	10.1	6.5	31.6
6vxxA	ddd	6vxxA	22.8	17.2	3.4	13.8	-20.4	50	-0.5	7.1	10.9	-4.1	42.5	8.7	-1.1	1.5	2.5	0	0	6.5	-1.5	7.1	-28.4	35.6	7.1	-6.1	3.5	-1.3	-2.5	26.3	6.6	2.7	7.5	-5.7	0	27.4	-1.5	6.5	11.7	7.4	38.7	-3.5	-1.5	3.5	1.5	3.5	5.6	1.5	13
6vxxB	ddd	6vxxB	-22.1	17.2	3.1	7.8	-5.5	50	-1.3	2.5	2.7	2.6	41.1	3.5	-1.4	1.5	10.9	0	0	11.1	-6.2	5	-28.8	38.8	10.9	3.5	3.5	-2	-2.5	23.5	6.5	12.7	3.1	-5.9	0	22.9	3.4	6.5	7.8	8.5	36.7	6.5	3.5	3.5	6.5	13.5	11	1.5	11.3
6vxxC	ddd	6vxxC	17.7	15.1	-1.5	14.2	-2.4	50	-4.9	-2.5	2.5	4.6	43	8.5	-6.2	6.7	2.5	0	0	1.5	-10.1	3	-29.4	43.1	2.5	3.5	-1.4	-6.5	-4	23	12	13.1	3.9	-0.6	0	27.8	-1.7	11.3	7.7	-2.5	37.8	-3.5	3.4	-1.5	6.7	8.5	-1.4	1.5	12.9
6xm5A	ddd	6xm5A	22.4	18.8	-1.2	9.5	-19.4	7.3	-0.7	2.5	-4.2	-2.7	19.9	6.9	5.2	-3.4	-2.7	0	0	6.5	-1.4	2.7	42.2	-1.3	-2.5	-6	-5.6	-5.9	-6.8	2.9	6.6	16.6	2.7	-5.8	2.3	8.4	4.5	2.1	2.8	-33.1	46.5	17.4	-0.2	3.4	6.3	18.5	50	-2.5	16.6
6xm5B	ddd	6xm5B	41.4	18.9	7.3	6.4	-10	5.9	-4	2.7	-3	2.6	6.7	-4.6	3.3	16.3	-2.9	0	0	6.8	-6.1	2.4	21	4.6	7.3	-11.4	-50	3.5	6.2	2.5	6.5	12.2	2.5	-3.4	-3.7	27.9	3.5	1.3	2.8	2.5	23.7	7.6	4.5	-11.4	6.8	13	2.8	-3.3	50
6xm5C	ddd	6xm5C	-2.4	19.1	-1.8	7.5	-10.4	32.4	0.1	2.8	-2.7	2.5	18	12	-5.9	10.3	-3.4	0	0	0.8	-1.6	2.6	7.1	-0.6	2.7	-6.1	4.9	-5.9	-2.8	2.8	16.2	-2.5	-2.5	-2.1	-2.5	15.3	-0.7	0.4	12.2	-23	35.8	-2.3	3.7	4.2	6.5	12	2.8	10.9	37.5
6x6pA	ddd	6x6pA	-0.7	17.5	-1.5	-17.5	-10.5	12.3	3.6	2.8	0.5	5.8	8	3.5	-1.6	21.3	-2.5	-3.5	3.4	-3.5	-6.4	2.7	32.6	3.5	7	-1.4	-1.6	-5.8	0	0	9.5	4.1	-12.4	-3.6	0	38.1	-6.3	1.5	3.4	-2.5	34.8	-3.4	3.6	-6.4	9.7	13.7	5.9	9.6	13.7
6x6pB	ddd	6x6pB	-17	4.5	-1.5	-22.6	-4.4	12	-15.4	-2.5	-2.5	12.4	7.7	8.3	-1.5	-3.4	2.7	-3.4	1.7	1.5	-1.5	2.9	26.5	9.4	17.3	3.1	-6.4	-14.6	0	0	1.5	7.3	4	-0.2	0	38.3	3.5	1.4	2.8	2.5	28.3	1.4	3.5	-1.5	1.5	18.4	4.5	6.5	16.7
6x6pC	ddd	6x6pC	1.8	20.9	-6.4	-17	-15.5	3.2	-10.3	5.6	-2	12.5	15	3	3	1.5	-2.5	6.5	1	1.5	-11.3	1.4	31.9	-11.2	3.5	8.3	-1.5	-5.5	0	0	-3.4	7.2	0.6	3.6	0	40.6	-11.2	-3.4	12	2.5	29.2	1.5	9	-6.4	-3.4	20	6.9	1.3	17.3
6x29A	ddd	6x29A	42.7	28.5	3.1	-17.1	-10.5	43.7	2.5	-18.1	2.7	0.9	8	3.6	-1.1	1.5	0.9	0	0	9.6	-1.1	-0.3	31.6	-30.5	0.8	11.1	9.7	-1.2	2.3	15.9	2.6	10.9	7.4	-0.7	0	22.7	-1.1	6.2	5.9	-9.9	32.5	4.8	-1.4	-6.2	5.4	-1.1	1.2	1.9	26.7
6x29B	ddd	6x29B	37.7	22.2	3.4	-17.4	-2	42.5	-2.8	-18.4	1.5	2.2	9.3	5.1	4.6	-3.5	1.6	0	0	-4	-6.3	2.3	24.5	-21.8	11.4	8.4	4.9	-4.6	-0.6	18.6	2.7	7.6	-4.8	-5.1	0	27	-1.5	4.8	-1.2	-19.4	33.5	1.8	-6.4	-1.1	-3.7	16.2	7.7	8.2	25.6
6x29C	ddd	6x29C	35.6	23.2	-1.5	-17.1	-2.8	48.1	-3.5	-20.2	-0.7	-1.1	13.1	8	-1.3	-4.1	4.2	0	0	5.7	-1.2	7.5	31.5	-17.1	12	10.8	4.3	-9	-6.9	14.4	2.6	13.1	2.2	-5	0	23.2	-2.4	15.3	3.3	-17.1	32.7	-4.6	5.3	-6.6	2.5	16.8	2.5	6	26.7
6x2cA	ddd	6x2cA	-22.4	42.5	-0.9	-17	-7	14.7	-0.9	-2.5	6.7	-5	27.2	3.2	-0.2	-3.9	-2.5	0	0	1.5	8.6	17.5	-16.3	2.5	2	3.1	3.3	-3.6	1.2	10.4	11.2	13.8	10.7	-6.8	0	26.4	3.1	5.9	8.9	-16.2	30.4	10.9	9.6	2.9	-3.6	3.6	2.6	11	-14
6x2cB	ddd	6x2cB	-12.7	45.9	-0.4	-14.9	-4.8	15	-2.8	2.5	-2.4	-7.5	25.7	3.4	2.8	5.9	-2.5	0	0	6.5	3.5	12.1	-24.7	2.1	2.4	-6.5	2.7	-7	-2.4	15.7	9	16.5	7.6	-3.3	0	25.7	-6.4	-3.5	7.6	-8.2	17.8	1.5	3.1	-0.2	6.2	9.6	-1.5	6.5	-17
6x2cC	ddd	6x2cC	-14.4	46.1	-6	-14.2	-9	14.2	-9.2	-1.9	6.9	-15.7	17.8	2.8	8.5	-3.5	2.3	0	0	6.3	8.5	22.1	-27	8.6	7.4	-6.5	-6.4	-3.3	-2	21.1	6.5	13.1	2.5	-0.8	0	25.5	-11.2	1.5	6.6	-7.7	23.7	1.5	-1.1	3.2	1.5	8.8	-1.5	6	-16.3
6zgeA	ddd	6zgeA	4.4	12.4	3.1	13.4	-4.7	7.5	-16.7	-32.4	3.7	-13.8	50	5	3.6	1.5	6.4	7.3	1.8	0.5	3.2	6.1	10.1	4.5	12	13.4	-0.6	-19.5	8.1	3.4	6.9	7.3	3.2	-1.6	-1.5	18.6	-0.6	6.3	12.1	-2.7	2.9	-2.5	4.3	-1.3	-2.5	7.2	7.4	16	33.2
6zgeB	ddd	6zgeB	4.8	17.4	-1.1	11.8	-4.4	17.5	-25.9	-37.4	-1.3	-22.5	50	-5.8	-5.8	1.5	2.8	8	4	1.4	-1.4	10.9	16	5.6	3.1	4.7	6.9	-5.5	-1.5	3.1	6.5	12	-1	-4.1	-7.3	20.5	2.4	6.9	6.8	-3.5	12.1	6.6	-1	-11.2	6.6	13.5	10.9	7	34.7
6zgeC	ddd	6zgeC	6.8	17.7	-11.3	4.5	-1	12.3	-30.7	-32.3	6.3	-17.5	46.4	6.5	-0.9	1.3	5.7	11.3	-1	6.6	-11.3	6.7	1.5	0.1	-2.2	6.2	4.3	-10.3	1.5	6.6	7.1	7.8	1.1	-2.6	6.1	16.3	-5.8	7.2	3.2	-3.7	12.1	9.5	-0.1	3.4	-2.5	-5.8	7.9	6.6	39.8
6zp1A	ddd	6zp1A	-26	16.9	-1.5	7.7	-0.5	50	-4.1	2.5	2.5	-12.5	5.1	3.5	3.5	-28.3	-2.5	1.4	-1.7	1.5	-1.5	11.3	5.6	29.1	17	-3	3.5	-4.1	-2.1	-2.4	6.9	11.9	2.6	-9.5	0	7.2	-1.5	-3.5	11.9	3	32.4	6.4	-1.5	-1.5	7.4	8.5	6.1	1.6	10.9
6zp1B	ddd	6zp1B	-17.5	12.9	-4.9	7.3	-1.5	50	-9.9	0.2	-2.4	-12.4	5.1	3.6	-1.5	-31.7	0.9	4	-1.6	1.6	-2.3	6.6	15.8	24.1	12.5	-2.5	-1.5	-5.9	-7.5	11.8	6.5	15.2	1.9	-1.9	0	2.8	3.5	15.8	12.3	-3.3	33.1	5.7	3.5	2.8	7.4	-1.5	6.6	6.3	2.7
6zp1C	ddd	6zp1C	-25.2	7.6	-4.9	-1.6	-15.5	50	0.2	2.4	-2.4	-7.6	-2.6	8.3	-1.7	-24.8	5.1	1.5	7.5	-2.7	-1.5	10.6	11	29.2	12	3.5	-2.5	-4	-7	4.8	9.1	12.1	-7.5	-5.5	0	7.7	-1.5	4.9	6.9	2.5	27.7	1.5	-1.5	-2.5	1.4	-1.5	7	10.9	2.6
6zp0A	ddd	6zp0A	-10.9	12.8	4.1	2.3	-9.7	43.7	-4.5	6.8	2.3	-12.5	38.3	-11.2	-6.3	1.7	1.9	-2.5	2.6	5.2	-1	7.4	3.3	4	6.5	12.7	5.3	-5.5	-2.5	9	5.3	6.1	7.5	-0.7	0	12.6	-6.4	1.7	12.6	-17.1	27.6	2.4	4.7	3.5	-1.1	24.2	2.7	9.6	2.5
6zp0B	ddd	6zp0B	-7.5	11.5	-1.5	2.7	-4.5	47.5	-15.5	3.3	1	-27.2	42	4.3	3.3	-0.3	1.5	-0.5	2.7	5.7	3.5	2.7	3.3	-1.5	5.7	-11.2	-1.5	-5.1	2.4	17	5.3	7.5	-2.2	-0.8	0	14.5	-1.6	0.9	22.5	-13.1	35.3	1.5	5.6	-11.2	5	18.7	12.5	3.7	2.5
6zp0C	ddd	6zp0C	-10.5	16.2	4.4	7.6	-9.9	44.3	-1.8	3.3	0.8	-22.3	43.1	-1.5	5	-1.8	0	-3	-2	2.8	-6.5	7.2	5.4	-1.5	3.6	4.2	5.1	-0.7	-2.4	14.4	2.8	3.1	1.7	4.5	0	17.1	-1.5	-2.2	14.7	-7.5	27.5	3	4.4	-6.5	5.5	18.7	7.5	9.5	2.5
6zoyA	ddd	6zoyA	7.8	17	-1.4	2.7	-10.2	50	-4.8	-48	6.9	-22.7	5.9	3.3	-1.1	1.4	3.8	6.3	6.4	1.5	-6.5	7.2	7.5	17.2	2.1	5.6	3.7	-10.3	3.4	3.2	1.8	17.6	0.7	-10	0	5.8	2.8	1.5	3.6	-29.9	28.6	6.2	-6.5	-11.2	1.6	4.3	7.2	-3.5	22.6
6zoyB	ddd	6zoyB	10.8	10.4	3.7	8.7	-4.8	50	-5.9	-40.9	6.8	-31.4	2.6	3.2	-6.5	-3.5	7.2	6.3	2.4	3.2	-6.5	-1.1	7.5	21.5	3.1	11.6	7.1	-4	1.7	2.8	6.5	13	5.1	-10.1	0	-2.2	-1.4	-3.4	6.6	-31	28.1	5.9	-6.5	-1.5	-3.4	9.6	2.4	1.5	19.2
6zoyC	ddd	6zoyC	4.4	10.6	-1.4	9.4	-1.1	50	-4.7	-48.5	-1.9	-22.8	6.9	-1.2	6	-8.4	7.3	2.1	2.5	6.2	-1.5	1.5	7.4	22.3	6.8	10.3	5.6	-5.4	1.5	5.5	1.5	17.5	4.2	-15.4	0	7.5	-1.1	3.9	7.8	-37.5	32.2	6.2	3.6	3.3	3.6	-1.1	7.5	5.9	17.2
6xr8A	ddd	6xr8A	42	17.3	-4.9	14.9	-10.5	15.3	-10.5	9.1	2.7	-21.6	33.4	8.5	-1.4	0.6	-17.5	1.7	-1.5	10.6	3.8	1.5	40.2	5.5	6.5	8.6	13.5	-0.6	2.2	10.5	15.9	11.9	-6.7	0	0	24.6	-2.2	1.9	11.7	-12.5	42.2	21.2	1.9	3.5	4.1	28.4	17.9	-2.5	42.5
6xr8B	ddd	6xr8B	42.5	11.4	-11.1	5.4	-0.4	10.7	-0.6	6.6	2.8	7.8	34.3	2.9	3.5	-13.6	8	2	-1.5	4.6	3.5	4.3	32.8	8.9	-6.6	3.6	13.5	-10.5	5.3	12.5	26.1	9	7.4	0	0	20.8	-1.5	6.5	10.8	-7.4	33.9	15.9	3.8	-1.5	2.4	24	15.2	4.1	36.4
6xr8C	ddd	6xr8C	35.7	12.3	-4.6	4.8	-10.5	11.8	-16.4	2.8	7	6.4	39.5	17.2	0.5	-19.6	1.8	-2.5	-1.3	6.6	-1.9	1.6	27	8.9	3	8.6	14.4	-0.7	-1.6	-6.3	20	17.3	12.5	0	0	30.4	-15.8	1	7	-2.9	39.4	15.1	8.6	3.5	5.9	23.8	12.1	5.9	32.5
6zoxA	ddd	6zoxA	25.5	12.2	3.4	14.5	-0.4	28	-10.5	2.5	7.5	-13.8	10.7	7.5	1.6	1.1	2.5	6.5	8.1	1.3	-6.5	-2	15.9	-12.3	7.6	5.2	-6.5	-0.5	0	0	6.5	11.6	2.6	-5.5	0	-1.8	-1.4	11.5	7.5	-47.7	26.6	12.6	2.1	0	1.5	7.1	3.7	6.5	-5.3
6zoxB	ddd	6zoxB	27.2	15.9	1	9.7	-5.5	24.2	-0.5	2.5	2.5	-12.5	7.9	-1.1	0.4	1	2.4	1.5	3.7	11.4	0.8	-5.3	21.2	-16.5	2.5	7.6	3.5	-5.4	0	0	-3.3	12.4	2.1	-5.5	0	-1.8	3.5	1.4	-2.5	-47.5	32	6.5	5	1.9	6.5	4	-1.8	1.5	-5.3
6zoxC	ddd	6zoxC	29	12.5	-6.5	10.7	-5.5	27.6	-5.5	7.5	7.3	-8.1	2.5	-1.1	0.4	-3.2	7.4	-3.2	3.2	-3.1	-1.5	3.1	11.5	-19.8	-2.5	1.5	2.1	-0.5	0	0	11.5	11.3	2.1	-15.4	0	2.2	3.4	6.5	9.8	-50	27.8	1.5	3.5	-11.5	6.5	-1.1	-1.8	6.4	3.4
6xluA	ddd	6xluA	7.6	18.3	-1.5	14.1	-10.5	-32.3	-30	2.5	2.5	3	-2.5	9	-5.6	0.5	1.9	11.3	3.5	-8.5	-1.4	-11	45.6	-1.5	2.6	5.2	-5.7	-4.8	2.6	2.7	6.6	12.1	3.7	-10.5	0.9	3.2	-1.1	10.1	6.9	-12.5	26.7	6.6	4.6	-1.5	6.6	3.6	-0.4	16.3	31.6
6xluB	ddd	6xluB	17.5	17.5	-0.6	12.6	-4.7	-12.5	-10.5	1.8	1.8	-7.3	3.1	5.4	5.3	0.5	2.5	0.4	0.6	10.1	-5.9	-0.7	50	4.9	0.7	-0.9	3.2	-4.7	-0.9	3.1	4.5	7.6	3.4	-5.5	1.3	-0.3	-1.4	6.3	12.1	-21.7	45.1	-0.6	8.9	7.2	6.4	7.5	13	11	24.1
6xluC	ddd	6xluC	-17.6	17.6	-1.4	7.3	-10.5	-21.6	-26.3	6.2	6.1	-9.3	0.9	3.5	3	-0.2	-2.9	6.9	6.7	1.3	-4.7	-6	47.7	2.9	3	5	5.1	-10.5	4.4	6.8	5.7	12.3	2.6	-4.6	-2.9	5.8	-7.2	6.6	6.9	-4	37.2	-3.3	-1.3	3.6	11	5.1	-0.3	10.3	28.1
conserv			2	3	1	2	1	2	2	3	3	2	2.5	2.5	2	2	2	1	1.5	2	2	2	2	3.5	3	1	1	1	2.5	2	1	2	2	1	5.5	3	2	3	3	5	1	4	6.5	2	5	2	3	3	3
commented gps			R34																				E191													R273				D290	D294								R328
		pdb-chain	ARG_34	ASP_40	LYS_41	ARG_44	HIS_49	ASP_53	HIS_66	ASP_80	ASP_88	ARG_102	ASP_111	LYS_113	LYS_129	GLU_132	ASP_138	GLU_156	ARG_158	GLU_169	LYS_187	ARG_190	GLU_191	LYS_195	ASP_198	LYS_202	LYS_206	HIS_207	ARG_214	ASP_215	GLU_224	ASP_228	ARG_237	HIS_245	ARG_246	ARG_273	LYS_278	GLU_281	ASP_287	ASP_290	ASP_294	GLU_298	LYS_300	LYS_304	GLU_309	LYS_310	ARG_319	GLU_324	ARG_328
[truncated: 46 more columns]

## Sheet: Spike-S2-predicted-DpKa
pdb-chain	up-down		GLU_702	GLU_725	LYS_733	ASP_737	ASP_745	GLU_748	ARG_765	GLU_773	ASP_775	LYS_776	GLU_780	LYS_786	LYS_790	LYS_795	ASP_796	ASP_808	LYS_811	ARG_815	GLU_819	ASP_820	LYS_825	LYS_854	ASP_867	GLU_868	ARG_905	GLU_918	LYS_921	LYS_933	ASP_936	LYS_947	ASP_950	LYS_964	ASP_979	ARG_983	ASP_985	GLU_988	GLU_990	ASP_994	ARG_995	ARG_1000	ARG_1014	GLU_1017	ARG_1019	LYS_1028	GLU_1031	LYS_1038	ARG_1039
6xs6A	uuu	6xs6A	3	9.8	35.9	-0.8	7.5	11.7	-2.5	5	50	3.5	-3.1	8.2	3.6	-2	0.9	7.9	3.6	10	-6.5	12.8	-3.7	40.2	11.5	24.5	-27.5	-4.2	3.5	3.4	-2.4	8.2	2.1	-1.7	1.2	6.5	2.4	-4.2	-3.8	-1	3.4	3.2	-3.3	2.9	9.5	8.6	11.7	8.4	3.9
6xs6B	uuu	6xs6B	2.8	1.6	10.2	-0.8	-2.4	-6.6	5.8	6.5	50	8.5	1.7	-0.9	-2.6	-1.7	-1	3.7	-1.1	11.9	26.7	11.7	4.8	-3.3	7.4	19.1	-46.9	-3.3	3.5	2.6	-0.7	3.6	-1.5	-2	13	2.4	2.5	5.8	-3.4	1	4.9	6.7	-5.3	6.1	11.9	11.2	-43.5	-4.2	4
6xs6C	uuu	6xs6C	6.1	6.5	8.3	-2.4	2.5	11.4	5.7	-2.7	12.2	8.3	3.2	3.5	-1	-1.1	1.3	2.8	8.2	11.2	-19.8	7.4	-1.8	-16.2	8	20.1	-35.5	-5.9	3.1	-2	2	6.2	2.4	3.1	7.5	7.5	1.3	4.3	1	-7.4	10.4	2.6	6.8	6.5	4.1	-0.8	16.5	-1.4	10.2
6xcm-ABCB	uud	6xcm-ABCB	16.6	19.5	18.9	11.4	-1.3	0.3	2.6	2.8	32.9	6	1.7	-1	5.8	3.5	-1.4	8	18.6	11.1	17.6	15.9	0.5	5.1	7.5	-2.2	-27.6	-6.4	-6.5	-6.3	2.4	6.6	7.5	-4.6	7.7	11.4	22.6	-2.7	-3.4	2.5	10.8	-3	11	6.2	11.6	13.1	25.9	-1.5	33.2
6xcm-ABCC	uud	6xcm-ABCC	-1.2	48.1	-1.3	7.6	15.4	5.2	-2.5	11.5	46.5	3.6	5.4	3.5	18.8	13.4	7.5	-1.4	0.8	2.8	15.9	7.8	-1.2	8.1	8	6.5	-27.5	5.2	-1.5	0.2	11.8	1	7.6	3.4	1.3	7.2	7.6	15.1	-6.6	7.5	12.7	-2.5	2.9	5.2	3.3	9.1	-28.5	-1.3	50
6vsbA	udd	6vsbA	5.6	14.6	2.7	5	2	-9	2.6	6.2	39.5	3.9	0.5	7.9	8.1	8.3	-2.8	21.2	-1	7.7	21.7	3.3	-7	3.5	6.3	-3.4	-34	-3.3	-6.5	3.4	-1.4	3.8	3.7	-0.9	12.4	7.3	-0.7	9.9	-3.5	12.4	4.1	12.9	-2.2	-2.2	9.6	18.4	8.4	0	11.9
6vybB	udd	6vybB	7.1	7.6	13.6	27.9	3.2	9.2	5.9	1.6	12.5	8	1.8	5.7	13.7	-6.1	10.4	22.3	7.9	9.7	23.3	6.6	-6.1	2.8	7.2	1.8	-22.3	7	-0.4	2.5	-2.3	0.6	17	1.9	7.4	7.3	17.2	1.5	-3.5	-1.5	8.4	10.9	11.9	6.9	5.4	4.6	-23.4	14.2	13.5
6xklA	udd	6xklA	21.5	22.1	-6.3	-1.2	7.4	5.4	-0.9	2.7	38.7	-1.3	2.1	-1.4	-6.5	3.4	2.6	12.3	8.9	11.3	16.5	3.1	-6.2	3.5	17.5	16.3	-6	-6.7	-6.3	3.5	6.3	3.5	2.6	-3.9	17.5	7.1	12.4	-4.4	-7.9	2.7	11	-6.2	3	5.7	17.4	20.7	6.6	3.9	8.5
6z43-ABCA	udd	6z43-ABCA	14.7	20.2	37.4	24.1	2.5	-3.5	-2.5	-0.9	50	8.1	3.6	-6.5	18.5	-1.5	7.7	18.1	9.8	-11.5	21.7	7.3	-1.4	-1.5	0.8	14.2	-17.5	4.2	3.5	-6.5	0.2	3.6	1.4	-1.5	12.1	-4	12.1	11.8	-12.2	0	8.6	15.1	26.9	2.2	4.3	18.5	21	8.2	7.5
6x2aB	udd	6x2aB	6	11.5	3.5	-2.4	3.1	10.7	1.7	-3.5	17.7	3.5	15.8	8.6	15.8	8.5	11.8	29.6	3.5	3.8	24.8	11.7	-1.8	0	7.3	-3.4	22.9	6.6	3.3	3.3	3.7	3.3	7.4	-3.4	-2.4	6.9	7.4	16.2	-3.6	-2.4	13.2	0.4	4.6	1.5	7.1	3.5	50	-1.7	50
7byr-ABCA	udd	7byr-ABCA	-3.4	10	9	4.2	2.6	1.9	2.7	7.2	11.4	-1.4	8.7	-11.2	3.4	5.9	-1.3	-1.3	8.4	7.5	-31.8	7.4	3.4	3.9	8.6	2.3	-47.8	-8.5	-1.3	-3.3	3.4	-1.1	-1.6	-11.2	5.7	7.3	21.1	1.9	4.9	-1.3	-2.4	18.4	-3.7	5.5	7.6	11.8	-48.8	9.3	50
6zggB	udd	6zggB	-1.9	5.9	-21.9	13.9	11.8	6.6	2.4	1.5	26.8	-5.3	11.3	-1.6	-1.4	-0.9	2.2	-6.1	3.6	12.2	-11.3	7.2	-0.9	-1.2	7.4	17.4	21.9	0.9	-6.4	4.8	-2.5	3.5	7.4	-5.5	7.4	-7.4	7.4	0	0.1	7.1	7.7	21	2.3	-3	14.9	2	16.5	-8.1	7
6xm4B	udd	6xm4B	6.6	11.3	-5.8	20	-31.2	6.4	4.4	6.5	36.5	-16	1.7	3.4	4.5	-11.5	5.7	12.2	-11.2	7	6.3	7.6	-21.5	3.8	11.1	11.1	-7.4	1.1	3.3	3.2	-6.9	-2.3	11.7	3.3	16	-12.5	33.7	-3.8	0.8	-2.8	5.3	12.8	6.7	-7.9	17.7	8.5	-43.5	2.6	10.9
6xm3B	udd	6xm3B	10.7	16.5	-12.3	3.2	-2.7	6.6	1.3	21.4	38.4	3.4	11.4	3.4	-0.7	3.4	2.6	12.5	3.5	12.4	-10.9	7.5	-29.9	16.2	2.5	11.4	-27.4	6.5	2.5	3.5	2.4	-1.2	17.4	3.3	2.5	0.6	23.2	7	1.3	-7.5	8.5	7.8	12.1	1.4	7.9	8.5	-32.1	13.7	8
6xm0B	udd	6xm0B	6.5	1.7	8.4	12.7	-26.8	11.7	-2.1	-0.6	48.7	3.2	-0.4	-6.1	3.5	-6.1	-2.4	12.1	3.6	4.2	1.6	18.6	3.6	3.6	2.6	10.7	-22.3	7	-6.2	8.4	-2.4	-6.1	-2.3	-1.8	17.1	-2.5	31.9	-5.7	-5.4	-5.3	14.5	-1.5	4	-4.7	16.5	17.5	-32.2	3.6	50
6xcm-ABCA	duu	6xcm-ABCA	6.5	11.8	39.5	7.5	7.5	-2.8	2.6	11.7	50	8.5	1.1	3.5	3.7	-1	-2.8	8.4	18.5	8.4	-28.8	18	-4.1	0	7.7	7.2	-23.1	-3.2	3.4	3.5	1.8	7.7	10.5	-0.5	8.6	6.8	6.2	1	15.1	-2	12.3	16.6	7.1	2.5	11.7	18.5	-33.4	4.4	7.9
6vsbB	ddu	6vsbB	-1.4	9.7	19.9	-4.2	12.5	44.6	1.4	1.7	50	-1	6	9.5	7.7	-6.5	6.6	-1.5	3.4	8.1	32.4	4.9	3.3	3.4	19.1	2	-16.6	5.2	-6.5	-0.9	3.7	3.7	6.9	-3.8	-3.1	7.5	11.8	5.1	0.2	5.9	16.8	12.7	2.3	0.7	8.1	8.5	11	3	8.1
6vsbC	ddu	6vsbC	1.7	2.3	25	27.1	3.9	31.9	2.4	6.2	30.4	8.9	-0.3	7.8	-1.2	-6.4	5.3	3.4	3.7	3.8	16.5	12.2	8	-1.1	3.4	1.7	-17.5	1.7	2.8	3	5.2	-0.1	4.7	-1.2	2.4	6.6	2.8	-1.5	-8.9	7.4	11.8	22.5	-11.7	16.4	17.3	9.3	16.5	-8.6	-0.8
6vybA	ddu	6vybA	7.9	16.8	13.7	3.9	10.5	-3.5	3.6	-3.5	12.5	7.9	1.6	3.1	13.8	0.9	6.4	41.6	13.4	10.1	30.6	7.7	4.3	0	6.5	9.6	-7.4	14.7	-0.1	2.5	-2.3	5	17	-11	5.4	7.6	-1.9	6.7	4.9	6.2	6.3	-0.2	17.6	6.4	9.2	6.1	-27.1	13.6	50
6vybC	ddu	6vybC	2.2	2.1	8.7	8.3	3	-8.8	-7.4	2.8	8.9	7.2	6.9	6.6	0.5	-0.9	3.3	18.9	13.5	7.7	30.5	4.5	3.1	0	11	2.6	-8.2	16	3.2	3.4	10.9	3.6	16.9	5.6	2.9	0.9	16.8	1.5	1.5	1.5	11.5	13	10.3	15	10.8	8.2	-24.1	18.2	18.2
6xklB	ddu	6xklB	5.9	7.1	-1.7	12.4	6.6	-5.6	-6.3	6.7	46.5	4	1.8	-6.6	15.1	2	5.9	17.5	-1.4	11.8	16.4	6.5	3.5	-1.4	2.6	2.1	-12.1	-4.9	-1.5	3.3	2.1	3.1	3.2	3.4	-1.1	3	12.3	-3.8	-7.1	2.5	11.2	1.5	7.1	3.1	21.4	13.4	11.2	-6.7	41.8
6xklC	ddu	6xklC	2.2	21.5	-11.5	20.8	6.6	-3.9	4	6.5	31.5	9.2	1.5	-1.5	3.8	-0.4	2.7	17.1	8.5	7.9	-3.9	7.5	-1.4	8.6	2.6	2.2	-26.4	10.5	-0.8	-1.7	-1.3	3.4	12.3	-10.3	12.3	12.1	12.5	10.4	4.7	6.9	11.1	-7.5	6.2	4.4	8.9	15.3	-43.4	-6.6	7.8
6z43-ABCB	ddu	6z43-ABCB	14.4	11.8	37.4	10.4	1.9	-4	-4.1	6.2	12.1	10.9	2.2	3.5	-1.5	3.4	2.1	26.3	7.9	12.1	-3.4	11.6	4.4	0	7.9	4.9	-17.4	5.7	-9.4	8.2	7.2	3.9	8.3	-6.5	1.3	2.9	7.8	11.8	-3.4	17.1	19.5	13.7	9	4.6	15.3	18.7	-20.3	11.1	16.2
6z43-ABCC	ddu	6z43-ABCC	11.5	5.3	37.7	2.5	2.1	-8	2.7	11.6	50	7.9	3.9	2.1	9.6	3.5	7.2	11.9	8.5	12.3	34.3	11.5	-1.4	0	2.6	5.3	2.7	1.8	-6.5	-1.4	7.2	3.5	17.8	-1.4	8.2	-2.2	15.8	3	11	1.8	50	10.9	14.7	6.2	11.2	4.1	32.6	3.8	50
6x2aA	ddu	6x2aA	11.5	7.3	13.2	2.7	-2.4	1.5	4.2	10.8	18	10.8	15.6	-9.3	3.5	-2.1	2.9	29.5	-1.4	7.8	33.1	12	3.5	0	7	1.6	28.3	11.4	-2.2	-4.6	2.5	8.5	7.3	-9.6	7.6	5	11.8	-8.4	-3.5	12.3	16	-6.7	12.8	1.5	12.6	3.5	50	-5.2	7.8
6x2aC	ddu	6x2aC	1.6	1.6	12	-27.7	2.5	1.9	1.9	15.7	19.3	10	6.6	8.5	-2.6	9.8	2.7	30.2	3.5	6.9	32	7.5	-1.4	0	12	6.9	13.5	1.5	-1.2	3.2	6.8	-1.1	7.4	3.3	6.9	4.1	-2.4	6.4	-5	7.1	25.3	-1.9	4.3	6.5	16.8	13	50	3.4	16.2
7byr-ABCB	ddu	7byr-ABCB	5.8	-3.5	-39.3	7.1	6.2	10.8	-3	8.8	7.4	3.2	1.8	3.6	-0.9	-1.7	5.2	-1.4	5.9	7.6	-24.2	8	3.4	8.2	17.1	1.7	-21	5.3	-3.5	5.6	-2.1	3.2	7.7	-1.9	15.9	17.2	13.1	-3.5	1.5	2.2	7.5	7.4	2.7	2.1	16.3	6.8	-29.5	-1.6	-47.1
7byr-ABCC	ddu	7byr-ABCC	6	6.5	3	28.4	7.2	20.5	7.3	1.5	2.7	9.3	1.6	3.5	4.3	-1.2	4	8.1	6	12.7	1.8	3.9	5.5	-4.2	17.2	-8.5	-34.6	-8.5	-4.5	-0.8	-1	11.8	-1.4	-2.2	6.5	7.2	4.8	9.4	-3.7	6.3	7.5	27.9	12.4	2.2	12.5	10.3	19.9	3.6	21.3
6zggA	ddu	6zggA	6.4	2	23.3	13.3	2.4	5.8	3	11.1	45.3	4	16.1	6.9	4.8	3.1	7.1	2.3	-1	6.9	12.1	14.5	5.8	-5.4	7.2	11.1	-0.2	-2.2	-5.4	12.9	5	5.3	7.2	-5.3	-7.5	23.4	1.8	0.1	6.4	11.5	1.4	-0.1	7.3	-3.4	17.2	3.1	6.5	-1.2	13.2
6zggC	ddu	6zggC	6.1	11.1	-6.6	2.9	-2.1	-8.9	12.8	11.4	48.1	13.6	6.5	-0.8	-5.4	-5	2.8	2.4	7.4	7.1	27.2	7.6	3.4	4.4	2.5	23.8	12.2	1.3	-1.1	8.4	-6.1	6.9	7.2	3.2	11.9	7.8	2.4	-3.4	-8.4	11.9	6.3	6.7	4.6	1	13.1	-1.4	16.4	4.1	7.8
6xm4A	ddu	6xm4A	-2.7	7.2	3.3	7.5	2.5	6.5	4.8	1.5	42.4	-11.5	1.4	3.3	9.1	-0.9	5.1	2.4	3.1	11.3	-14.8	7.3	-1.2	3.5	11.1	12.4	-22.4	6.3	-2.9	-1.7	2.4	-0.5	-2.5	-2.2	-29.1	9.7	31.6	2.6	-8	-2.3	12.3	10	2.6	9.6	9	9	-33.5	2.7	17.1
6xm4C	ddu	6xm4C	6.5	7.7	-0.6	5.9	6.2	0.9	-2.5	6.6	49.5	3.3	7.7	-1	3.2	-5.8	-2.8	2.7	18.4	-2.4	2.6	8.4	8.5	12.1	4.2	-2.6	-4	6.3	-1.4	-1.4	2.4	-4.9	4.1	-0.8	11.9	3.6	5.5	-3.5	-3.4	2.6	6.5	-12.5	3.4	11.6	17.8	3.5	-33.5	-11.5	42.7
6xm3A	ddu	6xm3A	6.5	1.5	-20.5	6.7	2.4	1.6	2.4	10	39.2	-1.7	7.2	3.4	-0.5	8.5	6.1	2.5	2.7	2.5	-43	6.3	14.6	-1.1	3.2	1.6	-22.1	11.4	-6.5	-5.3	2.5	14.4	6.8	-6.1	12.6	-7.5	20.6	-8.1	1.3	12.4	-0.4	12.2	8	10.7	7.9	8.5	-23.4	2.7	2.1
6xm3C	ddu	6xm3C	7.1	10.8	14.3	12.5	-2.4	16.6	7.6	6.4	50	-2.8	1.6	-0.7	8.5	-1	-2.4	12.4	8.5	11.6	1.3	12.5	3.4	-0.5	3.1	1.5	23.5	-3.6	-2	3.2	6.7	-0.7	6.7	8.3	17.3	7.6	6.7	-3.5	6.4	-27.5	12.5	1.2	1.8	6.5	14	-1.1	-23.1	-0.9	50
6xm0A	ddu	6xm0A	1.5	6.6	26.8	4.5	-2.4	7.2	2.5	1.6	36.9	3	15.5	13.5	3.3	3.5	-2.5	4.4	8.5	9	-18.4	17.7	-1.3	-1.4	11.8	11.2	-12.7	-4	-1.3	-1.6	-2.4	-6	11.8	2.1	8.2	-2.4	6.9	1.2	-0.6	3.2	8.3	12.8	3.2	6.5	10.2	3.6	-39.8	-1.1	41.1
6xm0C	ddu	6xm0C	-3.5	7.3	3	12.1	2.5	-3.5	2.6	6.4	49	-1.3	20.9	8.4	8.5	-11.4	6.8	16.9	14	4.3	12.1	11.7	8.4	3.3	4.2	1.6	-32.6	1.6	-1.3	3.2	5.6	8.4	3.1	-1.3	4.4	-1.5	6.6	7.1	1.5	-44.3	3.5	9.5	4.3	1.5	17.6	5	-32.8	3.3	3.1
6vxxA	ddd	6vxxA	6.6	11.2	8.5	11	-2.5	6.8	-2.4	1.5	12.9	4.2	-3.6	-6.4	8.5	-1.5	2.7	12.6	8.5	7.5	28.2	7.3	8.5	13.6	11.5	6.5	-7.5	11.5	-1.5	3.5	-7.6	3.5	13.7	-11.4	14.9	3.4	10.1	14.9	6.5	2.5	-2.4	21.8	12.8	11.4	12.6	3.5	-26.9	3.5	50
6vxxB	ddd	6vxxB	6.5	6.4	3.5	2.7	7.2	13	-2.5	6.6	16.6	8.5	1.5	-1.5	3.5	2.6	-2.5	2.9	3.5	11.8	39.4	12.6	-1.5	18.7	7.1	6.5	-7	6.7	3.3	3.4	-2.5	9.7	12.7	-1.6	7.5	5.4	7.4	6.7	6.5	-2.5	7.4	16.2	17.3	6.7	7	3.5	-29.8	8.5	22.5
6vxxC	ddd	6vxxC	6.5	6.7	13.5	2.5	2.5	16.3	-2.4	6.5	11.7	-6.2	11.3	-1.6	3	3.4	8.3	7.7	3.5	7	41.4	8.6	-6.2	13.6	11	6.7	6.3	11.3	-1.2	3.4	7.3	8.5	7.4	-1.7	12.8	-2.4	2.9	11.1	-3.6	-2.5	7.1	17.5	7.9	11.4	8.2	-1.5	-28.6	3.5	50
6xm5A	ddd	6xm5A	16.3	11.2	-1.5	10.9	-2.5	11.3	-2.1	5.8	43.1	3.9	6.5	7	7.3	-1.5	2.7	2.5	12.3	7.8	-28.9	12.4	4.4	-1.1	3	21.7	-21.8	10.3	-1.7	4.3	2.6	-11.4	7	-6.1	7.3	2.6	40.8	-2.6	-6.7	-43.4	16.6	-2.3	7.7	16.4	14.6	-1.1	-20.1	4	34.5
6xm5B	ddd	6xm5B	6.5	11.2	8.4	7	-8	11.2	-2.4	11.1	7.5	-5.9	6.6	3.9	4.6	4.3	6.9	7.4	8.8	12.2	-29.9	12.3	-28.2	23.5	6.5	19.2	-17.1	-3.4	-5.7	4	12.2	6.9	6.5	4.3	2.9	-17.1	30.7	1.5	-8.5	-46.7	7.5	22.6	2.5	-1.8	13.4	4	-28.5	23.4	7.6
6xm5C	ddd	6xm5C	6.5	11.3	-15.8	7.2	7	10.9	3.1	10.4	46.8	3.3	16.3	10.9	4.1	2.8	7.5	2.9	6.9	7.6	-39	15.1	18.4	5.4	5.8	27.3	-2.6	1	-1.6	-1.7	2.8	-5.6	-2.1	-5.9	-8.7	2.8	24.8	1.3	6.5	6.4	2.8	-2.5	2.7	-1.1	16.4	-1.1	-37.9	4.9	28.3
6x6pA	ddd	6x6pA	-3.5	16.5	30.1	12.3	-2	31.7	3.4	4.6	50	-1.5	6.5	-0.9	3.6	-6.4	2.9	-2.5	3.5	4.7	-23.4	12.3	-6.4	0	15.3	6.2	-27.8	1.5	-1.5	-1	2.6	10.4	-7.4	-6	17.4	7.2	22.8	-3.5	-13.5	12.3	8.2	6.4	15.3	7	12.5	23.4	-33.4	3	49.9
6x6pB	ddd	6x6pB	9.6	31.2	30	17.6	5.4	31.7	0.3	10.4	50	3.1	1.5	8.5	-11.3	-1.5	2.7	-2.5	-1.1	7.1	-23.6	6.5	-1.5	0	12.2	1.5	-32.2	-8.5	8.3	3	-2.5	8.7	12	-11.3	12.3	6.4	26.4	6.5	-3.2	3	4.4	-2	13.3	7	7.4	38.2	-33.5	-11.7	7
6x6pC	ddd	6x6pC	1.5	16.6	38.5	18.3	2.7	27	4.4	1.5	50	-1	1.5	-1.1	3.5	-6	3.5	12.3	-11.3	5.7	-23.3	2.9	3.5	0	12	10.5	-33.3	-3.5	-1.6	3	2.7	-6.3	12	3	12.1	12.8	22.7	-2.4	-2.5	2.9	4.3	7	13.3	1.5	7.3	23.6	-28.5	-1.2	16.5
6x29A	ddd	6x29A	8.1	11.1	23.5	6.2	0.6	16.5	2.3	11	27	7.1	3.4	-1.5	9.6	-6.5	2	12	13.6	7.5	-8.9	16.4	-1.2	-6.2	1.1	8.9	-33.1	-4.9	4.1	3.5	5.6	8.4	1	3.6	6.5	2.6	0	-3.7	1.6	7	12.7	-0.7	3.1	2.6	12.9	-1.1	50	3.5	50
6x29B	ddd	6x29B	7.6	8.9	15.8	-2.4	-1.5	3.5	-10.2	9.1	23	-1.4	5.5	3.2	10.9	-1.4	-0.7	12.8	11.1	1.4	-10.5	7.5	3.6	8.4	6	5.2	-37.4	-3.5	6.4	-6.2	6.2	4.6	0.8	3.4	4.8	2.6	0	4.8	-3.6	-0.5	2.6	2.6	17.5	16.5	13.9	7.4	50	-1.7	50
6x29C	ddd	6x29C	9.3	2.6	18.6	5.4	-1.4	2.6	1.2	11.9	22.1	-10.4	2.6	4.1	4.1	-1.2	5.6	10.9	7.7	8	-8.5	12.5	-10.4	3.9	8.2	6	-37.2	-3.5	3.8	5.9	1.5	4.9	4.1	-1.1	8.2	7.7	0	2.6	-8.9	-8	7.5	2.3	7.6	6.7	7.6	8.1	50	-6.4	0.3
6x2cA	ddd	6x2cA	12.5	12.1	17.6	7.3	2.3	12	1.9	1.5	26.1	3.4	11.3	1.2	1.1	0.4	2.5	12.1	13.3	2.5	1.5	8	2	-6.2	8.5	1.5	-45.8	1.5	0	2.1	2.9	0	-1.9	-6.4	8.9	-1.4	10.3	-8.3	5.9	11.5	13	7.6	13	11.5	8.3	3.1	-23.9	3.1	50
6x2cB	ddd	6x2cB	1.5	11.4	3.6	3.1	-7.5	16.1	-1.6	6.5	22.5	11.3	1.5	-11.2	2.9	-0.1	2.5	11.7	9.6	9.5	-12	10.7	1.4	14.6	9.1	2.2	-42.4	2.1	2.9	2.7	2.5	2.1	2.4	-6.5	7.8	-27.3	7.4	6.2	1.5	6.9	8.4	2.3	9.6	11.1	-1.4	8.6	-23.7	9.6	50
6x2cC	ddd	6x2cC	11.1	11.7	13	7.6	-2.5	7	-2.4	2.1	16	3	1.5	-6.5	3	-6.2	2.9	8.5	8.8	8.1	1.5	7.9	1.4	11.1	8.3	11	-31.2	1.5	1.6	-6.4	6.9	1.5	10.4	-1.5	7.3	7.7	7.7	-7.7	-2.4	-7.5	2.6	7.5	17.6	11	9.4	3.5	-26.1	14.3	11.3
6zgeA	ddd	6zgeA	1.5	9.7	8.2	17.8	7.4	10.5	-7.9	6.8	28	5.9	10	-0.6	3.6	-5.8	-2.5	-2.5	-0.6	13.1	16.1	6.5	-1.9	0	4.2	16.3	13.7	1.3	2.7	5.4	2.5	-1.1	2.6	2	-21.9	29.2	17.7	3.5	6.5	6.1	10.9	-0.2	3.9	6.5	12.6	-0.2	11	-0.7	3.6
6zgeB	ddd	6zgeB	1.2	0.7	21.2	18.3	12.3	1.4	6.7	1.4	28.5	5.3	9.5	4.5	5.6	4.3	7.3	-3.5	5.7	8.9	12	6.1	-0.7	13.5	-2.5	16.3	9.1	6.6	-1.3	2.7	2.5	-1.6	3	-5.8	-7.5	28.9	27	-2.7	-3.4	-2.5	13.6	2.6	5.4	-2.3	12.2	-0.2	16.1	-6.3	11.8
6zgeC	ddd	6zgeC	6.9	7.1	17.4	3.9	7	1.4	3.2	11.2	22.9	7.3	6.1	-0.8	-0.7	-5.8	4	2.5	3.4	12.6	9.5	2.6	-0.6	4.7	3.3	16.3	21.2	5	-1	-1.2	3.2	5.7	6.6	-6.2	-32.5	20	20.9	0.4	6.6	3	13.5	21.7	-2.4	9.5	4.9	3.8	10.2	4	8.9
6zp1A	ddd	6zp1A	1.5	7	8.5	17.4	5.6	26.3	2.6	6.5	50	-1.5	11.8	-4.9	-1.3	-1.5	3	16.9	-1.7	7.9	-23.4	13.5	-4.9	-6.2	5	17	-2.4	1.4	-1.7	3.5	2.9	3.5	7.3	-4.8	5.2	-17.6	7.6	15.8	20.9	-2.4	-5.4	12.9	-1.9	21	-1.6	3.5	-37.1	3.5	18.1
6zp1B	ddd	6zp1B	0.9	6.4	8.5	22.2	-2.4	31.2	2.1	7.5	50	8.5	7.7	-16.5	8.4	-5	2.5	7.8	-9.2	8.1	-26.2	12.1	12.9	-4.9	2.5	25.9	-2.6	0.8	-9.2	-1.5	7.4	13.5	-2.4	-6.5	6.2	-22.2	3.2	10.9	1.2	2.9	11.9	17.7	6.3	7	8.5	3.6	-31.9	-9.2	44.8
6zp1C	ddd	6zp1C	3.8	8.9	3.5	17.6	-7.3	26.6	-1.9	1.5	50	-1.5	1.6	-1.5	3.6	-1.5	11.8	21.4	8.5	8.4	-22.9	16.1	3.5	3.5	3.5	26.2	-7.5	6.2	-7.3	-2.5	-2.5	-1.5	6.4	-6.2	-3	-12.5	16.9	6.5	-12.6	-2.5	11.7	12.9	-1.8	16.4	7.8	3.5	-33.8	3.5	7.5
6zp0A	ddd	6zp0A	-1.6	15.6	8.6	8.2	6.8	12.3	7.2	10.3	50	4.1	4.7	-6.5	3.5	-6.3	1.5	22.6	12.7	7.3	28.5	6.8	-16.5	3.9	2.4	1.9	-3	1.1	-6.3	4.4	-2.5	-1.5	6.4	-6.5	2	7.2	8.7	-0.4	1.8	8.7	7.6	14.9	-0.9	3.9	14.8	7.5	-32.9	-6.3	22.8
6zp0B	ddd	6zp0B	-0.1	7.9	13.6	3.6	5.1	19.7	0.3	15	50	8	4.2	-16.5	-1.5	-1.5	6.5	22.5	8	11.5	30.9	2.4	-11.3	4.4	8.7	1.9	2.4	-1.2	-6.3	3.9	1	-6.3	2	-1.7	2.9	7.4	17	2.8	0.6	1.5	12.4	2.8	2.6	10.6	7.6	8.6	-30.4	3.5	7.6
6zp0C	ddd	6zp0C	1	9.9	13.8	11	-1.7	12.9	2.3	7.4	50	5.7	4.9	-1.5	6.4	-6.4	0.7	22.8	5.1	2.5	36.3	11.6	-11.5	-1.5	3.7	0.8	11.6	-0.2	-16.5	5.1	-1.7	-1.5	2.3	-14	8.5	12.6	8.7	9.5	9.9	2.4	7.3	15.6	-2.2	10.7	7.5	7.8	-29.9	-1.5	50
6zoyA	ddd	6zoyA	6.1	7.1	-6.5	7.6	7.1	34.9	2.1	11.2	50	9.3	2.1	3.7	4.8	-11.2	2.5	5.1	10.3	11.2	27.2	7.9	-12.2	-1.1	5.4	6.2	10	1.7	-1.2	3.4	-2	-0.9	5.8	-1.1	6.9	8.6	0	6	1.5	3.5	6.9	17.4	3.1	8.2	11.8	4.5	-34.8	-0.8	9.8
6zoyB	ddd	6zoyB	-3.4	10.4	7.9	16.9	8.1	24.6	6.5	20.9	47	5.2	-0.6	8.9	-6.5	3.3	-2.2	7.4	-1.1	8.6	25	9.5	-21.4	3.6	2.7	-3.4	17.6	1.4	-6.5	-1.4	-2.5	3.6	4.6	-1.1	5.5	3.6	0	6.1	-3.5	2.4	2.3	16.3	2.1	1.7	10.7	5.9	-26.4	3.4	12.1
6zoyC	ddd	6zoyC	1.5	7.8	9.2	6.4	3.6	30.5	-1.6	0	50	6.1	6.3	16.2	6.4	-1.2	6.5	11.6	9.9	4.4	11.5	12.2	-12.5	7.2	5.5	5.9	9.8	-3.5	-1.2	3.2	2.2	3.5	6.8	3.5	5.3	6.9	0	-3.4	1.7	2.6	6.4	23.7	6.2	16	11.7	7.5	-25.6	-1.3	50
6xr8A	ddd	6xr8A	11.5	26.3	40.1	1.9	1.2	7.1	1.9	9.5	12.3	3.8	2.8	3.3	3.8	-1.5	2.3	4.6	-1.5	7.7	50	6.2	13	50	1.6	16.1	30.9	12.8	-2.5	3.3	5.1	3.6	7.3	-11.1	-37.5	5.4	-2.5	21.5	1.1	1.3	12	50	4.4	-4.5	13.4	23.9	-25.8	-2.7	47.1
6xr8B	ddd	6xr8B	6.8	16.4	36.7	-1.8	-41.2	11.9	2.1	7.1	17.2	3.6	0.6	12.8	8.6	-3.9	2.5	-2	3.6	12.4	47.5	6.7	8.2	50	1.6	16.1	10	7.9	1.9	3.7	-2.8	8.2	6.9	-6	-17.6	7.7	-27.5	26.8	-2.7	6	17.1	50	0.8	4.8	7.8	13.7	-19.6	-1.6	50
6xr8C	ddd	6xr8C	11.6	30.2	24.3	12.1	0.3	8	4.7	11.6	9	13.2	1.5	-1.4	3.5	3.5	4.8	8.7	13	12.4	50	1.1	-1.4	50	6.5	21.3	25.2	11.4	-2.6	3.5	6.1	8.4	1.6	3.5	-31.5	4.8	10.5	26.3	6.1	-12.5	7.8	50	-2.3	6.1	-6.8	23.6	-19.7	8.5	-0.3
6zoxA	ddd	6zoxA	11.5	20.8	13.4	2.5	-2.6	21.2	2.6	8.5	50	9.2	6.5	2	7.2	3.5	10.8	9.9	5.2	4.1	-8.3	16.9	-11.5	-1	2.6	11.5	-4.2	11.5	0.9	3.5	-7.1	-11.5	11.8	0.9	2.5	-14	40.7	14.8	1	4.4	10.4	16.6	5.3	1.3	11.1	5.9	-13.5	7.9	24.9
6zoxB	ddd	6zoxB	-3.5	14.3	9.9	9.9	7.9	21.1	6.1	6.5	50	7.2	1.3	-0.9	2	3.4	2.5	2.5	18	9.2	0.9	8.8	-11.5	3.6	16.8	6.5	3.5	1.5	0.9	-1.1	3.3	-11.5	11.9	-6.3	7.6	-12.2	37.6	-2.9	6.3	-2.6	7.8	22.6	-2.2	11.5	11	19.2	-34.6	-1.2	17.6
6zoxC	ddd	6zoxC	6.3	20.9	7.3	9.8	2.5	21.3	8.2	11.5	50	5.7	1.4	0.4	-6.5	1.4	-2.6	16.9	13.4	10.5	-3.6	10.2	-6.5	1.8	7.5	5.9	3.1	12.9	-6.5	-6.5	2.5	1.8	-6.9	1.5	16.9	-9.5	40.2	-3	6.4	-2.5	3.8	26.7	7.2	1.4	4	14.1	6.5	3.3	41.3
6xluA	ddd	6xluA	3	1.5	3.5	2.3	7.6	-2.8	2.8	10.2	42.9	-10.5	7.5	-1	7	3.1	12.1	-1.7	3.6	12.4	-7.9	12.3	-5.6	-21.2	7.3	6.5	-6.7	-8.5	-6.9	-1.1	12.1	-2.1	7.3	4	3.1	4.9	12.5	-8.5	6.5	-3	14.3	17	5.7	-8.5	17.2	7.5	-41.6	4.6	50
6xluB	ddd	6xluB	0.8	10.6	-10.5	17.4	2.7	4.9	0.8	5.5	47.2	4.5	10.2	3.6	4.7	3.6	6.8	4	4.3	4.9	5.5	2.1	3	22.7	6.9	6.5	-13.1	-13.5	2.9	6.7	2.5	6.8	12.1	-1.5	12.5	3.8	22.5	0.1	-7.2	2.3	7.6	18	-1.1	10.1	22.1	13	-33.1	-1.4	13
6xluC	ddd	6xluC	-1.6	6.4	-6.9	17.5	3.5	1.5	6.3	-0.9	47.6	8.4	10.1	3.6	-5.9	-1.5	6.9	3	5.1	6.4	6.3	6.3	-10.5	14	12.1	1.5	19.4	0.5	3.4	-1.4	-2.7	-5.9	12.1	-6.4	12.1	7	7.9	-4.2	-2.5	6.8	6.8	16	6.5	-0.8	16.1	3.7	-32.9	-1.2	6.8
conserv			2	10	6	9	3	3	3	2	6	3	3	5	3	2	1	3	2	9	8	10	9	2	3	6	10	7	7	1.5	5	9	8	2	9	9	10	4	7	10	10	10	6	6	7	10	10	4	10
post-fusion		6xraA	0	11.3	17.9	14.9	6.3	28.9	1.2	0	0	0	0	0	0	0	0	0	0	0	0	0	0	0	0	0	0	1.2	0.8	13	5	-5.4	-3	1.9	6	29.5	14.7	6.4	5.7	47.8	50	-2.4	4	7.1	7.6	3.8	-29	3.3	23.3
post-fusion		6xraB	0	15.3	8.9	18	3.8	29.5	-1.1	0	0	0	0	0	0	0	0	0	0	0	0	0	0	0	0	0	0	6.3	2.4	8	5	1.4	-2.4	-0.3	5.9	33.1	21.8	0.5	6.4	-3.7	50	2.4	5.6	16.4	9.6	13.1	-22.9	2.6	50
post-fusion		6xraC	0	11.6	8.6	20.4	7.2	26.1	3.4	0	0	0	0	0	0	0	0	0	0	0	0	0	0	0	0	0	0	10.2	2.7	4.5	-1.9	0.9	2.2	0.3	4.9	23.7	22.7	6.5	-1.9	7.2	50	-0.7	6.1	7.4	7.7	4.2	-22.6	3.1	8
commented gps					K733						D775										E819			K854			R905										D985										E1031		R1039
			GLU_702	GLU_725	LYS_733	ASP_737	ASP_745	GLU_748	ARG_765	GLU_773	ASP_775	LYS_776	GLU_780	LYS_786	LYS_790	LYS_795	ASP_796	ASP_808	LYS_811	ARG_815	GLU_819	ASP_820	LYS_825	LYS_854	ASP_867	GLU_868	ARG_905	GLU_918	LYS_921	LYS_933	ASP_936	LYS_947	ASP_950	LYS_964	ASP_979	ARG_983	ASP_985	GLU_988	GLU_990	ASP_994	ARG_995	ARG_1000	ARG_1014	GLU_1017	ARG_1019	LYS_1028	GLU_1031	LYS_1038	ARG_1039
[truncated: 21 more columns]
